# Supplementary material for: Identification and Characterization of a Mutant pv-pur Gene Responsible for the Purple Phenotype of Snap Bean (Phaseolus vulgaris L.)
Source: Int J Mol Sci. 2022 Jan 23;23(3):1265. doi: 10.3390/ijms23031265 (PMC8835993; doi:10.3390/ijms23031265)
Supplement: Supplementary file 1 [file ijms-23-01265-s001.zip]

Archive with 5 entries (4 files):
- Additional file/Additional file S1.xls
- Additional file/Additional file S2.xls
- Additional file/Additional file S3.xls
- Additional file/Additional file S4.xls
- Additional file/
