# Supplementary material for: Identification and Characterization of a Mutant pv-pur Gene Responsible for the Purple Phenotype of Snap Bean (Phaseolus vulgaris L.)
Source: Int J Mol Sci. 2022 Jan 23;23(3):1265. doi: 10.3390/ijms23031265 (PMC8835993; doi:10.3390/ijms23031265)
Supplement: Supplementary file 1 [file ijms-23-01265-s001.zip › Additional file/Additional file S1.xls]

#ID	CK1	CK2	CK3	M1	M2	M3
Phvul.001G004033.v2.1	0	0.277601	0	6.285301	4.03092	3.176013
Phvul.001G023700.v2.1	40.687389	48.11842	40.723782	91.425301	78.325905	71.289345
Phvul.001G053100.v2.1	8.079226	9.846714	5.546609	22.549324	17.582841	15.485406
Phvul.001G119200.v2.1	4.413042	4.924649	4.332292	0	0.623727	0.851105
Phvul.001G135200.v2.1	112.2275	111.400899	83.788598	251.524645	266.331514	166.688992
Phvul.001G143100.v2.1	0	0.904049	0.195103	10.548737	11.850616	5.814423
Phvul.001G149100.v2.1	3.055283	1.174737	1.447382	22.125175	21.801289	18.55337
Phvul.001G156900.v2.1	23.406034	42.463291	26.27301	154.00058	119.473259	115.212799
Phvul.001G198400.v2.1	24.218287	20.499366	18.242758	45.907076	65.391562	78.132502
Phvul.001G200600.v2.1	2.336221	7.080149	9.110621	0.265816	0.109079	0.117637
Phvul.001G205701.v2.1	25.275501	22.17975	24.405718	3.43026	13.001669	3.394879
Phvul.001G209600.v2.1	4.397384	4.082092	2.92828	43.517058	47.121542	18.105391
Phvul.001G244800.v2.1	5.660842	6.389627	3.636112	15.55596	17.300236	11.707594
Phvul.001G251700.v2.1	24.637169	20.966837	31.264421	9.554145	10.6017	12.778127
Phvul.002G008200.v2.1	48.533379	48.817997	45.835339	5.014683	3.730863	2.948093
Phvul.002G027800.v2.1	16.975875	16.255228	16.240874	4.065348	3.034626	2.47894
Phvul.002G053000.v2.1	5.097931	5.896652	4.570484	1.900279	0.240633	2.423653
Phvul.002G057500.v2.1	17.108467	34.720463	7.949977	64.187637	74.559822	91.529808
Phvul.002G092300.v2.1	9.300525	7.442683	12.511383	3.035018	0.064529	3.219408
Phvul.002G093300.v2.1	38.498028	39.761169	50.682365	15.747415	16.032726	23.063593
Phvul.002G094950.v2.1	21.163162	24.807501	21.836634	3.909154	3.871107	5.865736
Phvul.002G096100.v2.1	0	0.664502	0.580199	2.374419	3.067289	1.74149
Phvul.002G112600.v2.1	124.881462	237.663742	116.28804	554.898438	373.257721	353.982117
Phvul.002G119700.v2.1	16.097764	19.981594	16.271965	37.257946	31.952434	38.507027
Phvul.002G152700.v2.1	65.018242	61.00304	83.872269	20.291422	29.621618	32.749657
Phvul.002G158700.v2.1	5.727243	16.123061	6.829641	0	0	0
Phvul.002G177200.v2.1	13.356197	8.832563	12.130714	5.187777	5.266716	4.22732
Phvul.002G177300.v2.1	4.448113	3.953588	2.86549	14.552158	8.177397	9.370984
Phvul.002G183900.v2.1	0.222956	0.448327	0.04111	1.328841	2.013485	1.153796
Phvul.002G188800.v2.1	34.736774	64.699158	31.260706	98.802528	90.443085	74.504501
Phvul.002G189300.v2.1	0	0.200068	0.045445	2.293483	1.567351	1.180376
Phvul.002G192000.v2.1	0	0	0	2.695008	1.734655	1.996243
Phvul.002G192901.v2.1	0	0.027937	0	2.064677	2.211903	1.757787
Phvul.002G195200.v2.1	12.03632	10.197507	11.541484	1.421165	1.874698	0.813962
Phvul.002G196050.v2.1	28.588989	25.76618	29.047684	468.974274	247.176468	314.701111
Phvul.002G198100.v2.1	0.812292	0.475572	0.620355	2.002101	2.998972	1.883952
Phvul.002G199000.v2.1	7.464631	13.585102	6.760953	23.218657	17.461067	22.008892
Phvul.002G218000.v2.1	11.468024	11.763373	7.126222	35.274914	40.212029	20.755917
Phvul.002G218300.v2.1	6.519282	8.024782	5.579104	22.292728	23.637753	16.104931
Phvul.002G269500.v2.1	0.147158	0.341967	0.631065	5.274156	3.655044	1.987598
Phvul.002G273904.v2.1	69.523415	35.137711	28.135426	108.348587	97.108513	89.209702
Phvul.002G294800.v2.1	12.895272	9.141131	15.619996	30.57933	33.925781	29.623011
Phvul.002G312600.v2.1	14.741251	13.627367	10.536754	43.809158	26.14328	33.827282
Phvul.002G316900.v2.1	0.098901	0.352744	0.125199	2.206244	1.762842	2.084533
Phvul.002G323712.v2.1	13.05611	15.161795	13.346147	5.678378	2.709621	3.67717
Phvul.002G328904.v2.1	43.047356	17.181635	26.531134	62.293022	65.396355	62.866779
Phvul.002G332100.v2.1	20.254099	30.824574	53.132328	0	0.538828	0.588931
Phvul.002G332300.v2.1	0.349204	0.628571	0.303882	1.875743	3.465388	1.800722
Phvul.003G002600.v2.1	12.760071	8.26749	11.819962	5.209589	2.213791	5.147443
Phvul.003G011800.v2.1	36.638378	77.500038	28.239305	126.462967	141.279205	106.998703
Phvul.003G062300.v2.1	5.303384	6.598013	3.969469	14.54985	14.598676	11.426644
Phvul.003G104400.v2.1	3.323518	3.618673	1.368808	0.190662	0.736596	0.114532
Phvul.003G117100.v2.1	8.962719	7.63391	9.015409	33.560558	21.081121	21.191706
Phvul.003G140426.v2.1	20.872871	20.135571	10.322577	58.59193	34.656475	37.643982
Phvul.003G154800.v2.1	10.437883	15.764563	12.364393	65.819397	58.159637	43.688786
Phvul.003G162500.v2.1	10.571264	13.611296	13.136254	2.628635	3.998272	1.233485
Phvul.003G164900.v2.1	45.560741	38.876021	55.85042	15.074016	16.048476	13.448947
Phvul.003G187100.v2.1	27.04907	32.981215	30.264868	54.612095	48.537475	72.354031
Phvul.003G209000.v2.1	10.182901	8.369718	4.849638	119.703598	100.120995	44.652557
Phvul.003G225100.v2.1	0.160333	0.505583	0.184572	1.533496	1.677274	1.515549
Phvul.003G228600.v2.1	35.389891	29.634117	22.735559	55.332242	61.445896	50.949525
Phvul.003G237400.v2.1	15.804976	17.480503	15.652311	77.76442	101.148659	72.803307
Phvul.003G243350.v2.1	0.262282	0.309729	0.102728	2.701381	2.694027	1.80021
Phvul.003G251100.v2.1	8.857416	9.593704	6.354261	28.819303	36.609008	26.486843
Phvul.003G284900.v2.1	10.942444	21.913324	10.039955	33.843521	28.812117	32.644363
Phvul.003G296500.v2.1	47.481418	32.489866	47.193623	17.361092	13.415803	16.262696
Phvul.004G013000.v2.1	0.350466	0.00633	0.190574	1.154829	0.908715	1.244318
Phvul.004G021200.v2.1	5.833233	4.597333	3.166173	0.56126	0.67893	0.876362
Phvul.004G093394.v2.1	14.46699	10.331921	15.688284	1.098104	6.359834	4.066678
Phvul.004G122750.v2.1	47.968445	55.842793	48.526001	114.711876	81.984337	87.530663
Phvul.004G142600.v2.1	2.398837	2.455179	2.061708	0.622703	0.642794	1.162367
Phvul.004G142700.v2.1	2.143076	2.284275	2.340393	0.037955	0.137536	0
Phvul.004G175900.v2.1	7.41312	7.404071	4.661782	2.94692	1.277291	2.806218
Phvul.005G015900.v2.1	14.082333	21.215744	13.166128	36.947376	35.37891	32.949642
Phvul.005G028600.v2.1	3.908988	3.118199	3.90905	0.123653	1.333297	0.092333
Phvul.005G084500.v2.1	4.796607	6.725354	1.793317	35.27783	37.552857	18.847173
Phvul.005G097800.v2.1	0.254193	0.251631	0.156472	1.178863	1.923509	3.100512
Phvul.005G151500.v2.1	0.173283	0.543366	0.03072	4.864112	2.322105	2.955762
Phvul.005G172400.v2.1	21.396036	31.250637	13.939502	53.413532	50.445381	47.850487
Phvul.005G177800.v2.1	20.73403	19.711205	7.889602	49.807262	49.946735	33.300404
Phvul.006G000100.v2.1	3.525303	3.483943	3.565891	0.139807	0.101057	0.034138
Phvul.006G003400.v2.1	3.41741	7.664596	5.091103	0.346689	0.165486	0.303642
Phvul.006G004580.v2.1	2.653672	3.158691	2.463833	0.222808	0	0.122511
Phvul.006G015500.v2.1	0.809983	0.35775	0.234933	0	0.009185	0
Phvul.006G016000.v2.1	1.97698	2.170707	1.927001	0.067048	0.454226	0.134597
Phvul.006G017600.v2.1	30.513739	23.209309	32.461327	1.686192	8.692677	0.730999
Phvul.006G018800.v2.1	0.110834	0	0	17.668587	7.178822	21.016001
Phvul.006G022200.v2.1	11.776224	8.15827	11.01263	0	2.822294	0
Phvul.006G023500.v2.1	10.806283	5.21033	10.129614	75.198398	25.7641	48.279093
Phvul.006G023900.v2.1	6.72112	8.14422	10.169331	0.592973	3.378068	0.486209
Phvul.006G024166.v2.1	0.075678	0.055532	0.055932	10.950965	9.9113	15.974061
Phvul.006G024600.v2.1	0.145399	0.029422	0.016952	1.96683	0.952012	2.469429
Phvul.006G024700.v2.1	14.313648	15.579664	14.150731	24.117941	30.367918	37.143547
Phvul.006G031700.v2.1	0.994097	1.57199	1.116086	4.026976	3.800913	4.591805
Phvul.006G033950.v2.1	9.737926	6.710937	9.920553	0.037938	4.745878	0.626987
Phvul.006G036500.v2.1	2.75027	3.326633	2.666226	0.031478	1.17699	0
Phvul.006G041600.v2.1	0	0	0	0.822662	0.692744	0.626136
Phvul.006G046000.v2.1	1.021735	1.107014	0.424102	2.47972	5.561041	4.668243
Phvul.006G047000.v2.1	19.126269	18.443791	19.898479	4.333952	10.657721	3.302952
Phvul.006G061500.v2.1	26.879234	25.440083	12.37595	51.172199	44.269306	58.654972
Phvul.006G085200.v2.1	7.850618	6.144892	5.929712	2.343063	3.660926	0.752071
Phvul.006G101300.v2.1	0.465908	0.089655	0.50864	5.191658	3.849436	6.936828
Phvul.006G105500.v2.1	6.861199	8.868498	7.593381	21.032015	23.943138	13.440503
Phvul.006G107900.v2.1	13.991364	10.615753	5.537799	25.740173	36.791756	23.541138
Phvul.006G108700.v2.1	0.058622	0.031528	0.018791	0.634177	0.586184	0.403764
Phvul.006G112200.v2.1	17.677258	21.311558	12.313212	5.779502	6.511743	5.22807
Phvul.006G114200.v2.1	8.836769	12.162299	11.392788	3.866525	2.699867	3.912171
Phvul.006G116700.v2.1	0	0	0	2.335053	1.64662	1.361785
Phvul.006G129900.v2.1	135.133804	81.014893	122.111099	11.136439	37.790001	15.02907
Phvul.006G149200.v2.1	166.321628	96.787755	118.67438	21.071165	21.096057	58.559486
Phvul.006G157000.v2.1	0.009153	1.26006	0	3.651666	6.044371	2.819791
Phvul.006G174000.v2.1	5.693949	5.13439	5.151513	0.015828	0.045746	0
Phvul.006G176200.v2.1	13.346853	8.99274	14.76389	3.473844	2.249588	3.069898
Phvul.006G177400.v2.1	21.303219	41.29707	25.142859	59.902214	68.01635	69.018303
Phvul.006G177800.v2.1	1.563761	4.008118	1.81503	35.711277	40.181541	24.525522
Phvul.006G182700.v2.1	16.508627	18.032789	12.861034	1.324144	2.478611	1.97286
Phvul.006G184800.v2.1	3.714797	19.731518	3.115008	42.573641	33.126982	29.155937
Phvul.006G187500.v2.1	2.552111	5.086752	0.436847	17.443417	16.153342	15.712074
Phvul.006G188400.v2.1	13.569938	29.423608	4.401961	46.326754	57.206974	78.156523
Phvul.006G204650.v2.1	0.408468	1.478364	0.468405	4.651097	3.733052	5.342044
Phvul.006G204725.v2.1	0.078739	1.166878	0.057858	3.76529	3.036137	2.456182
Phvul.006G206000.v2.1	0	0.011933	0	2.356197	4.307859	1.699971
Phvul.006G207033.v2.1	54.491581	64.170319	92.485634	20.043989	23.017525	1.834169
Phvul.006G209500.v2.1	18.15228	12.212606	12.184864	2.641421	4.172019	1.181743
Phvul.006G209600.v2.1	5.068734	5.065145	4.257968	0	0.623321	0.074116
Phvul.006G209700.v2.1	18.275084	11.801439	10.522954	143.958817	160.671063	124.706223
Phvul.006G210400.v2.1	23.616564	59.522346	28.832226	137.612411	173.094711	106.985916
Phvul.006G211201.v2.1	1.443698	1.832635	2.234034	13.479654	9.806908	8.848978
Phvul.007G035200.v2.1	2.507964	2.029229	1.963555	0.003358	0.001052	0.001879
Phvul.007G060300.v2.1	14.47336	19.275307	10.452966	55.940578	64.92392	32.622437
Phvul.007G079100.v2.1	9.87502	16.94471	6.270939	25.924263	48.446873	37.92506
Phvul.007G082000.v2.1	0.073267	0	0.100519	0.952206	1.875826	1.111914
Phvul.007G085000.v2.1	20.701921	23.745537	18.883613	48.02991	43.88074	62.197604
Phvul.007G172200.v2.1	0.216148	0.130378	0.148247	3.937335	8.423762	9.074615
Phvul.007G195900.v2.1	4.42274	3.330715	3.837323	0.600166	0.542965	0.34261
Phvul.007G198600.v2.1	11.888795	8.775445	12.709315	4.163566	4.487151	4.549361
Phvul.007G202800.v2.1	9.459394	13.509665	11.895759	53.956718	27.137611	52.192474
Phvul.007G205901.v2.1	160.876764	192.31692	168.897031	375.301083	259.761797	337.432923
Phvul.007G251900.v2.1	5.652184	3.730657	5.239851	0.552507	0.100906	0.345557
Phvul.007G264800.v2.1	2.146702	2.361592	1.09281	5.494178	7.608629	5.856452
Phvul.008G055200.v2.1	3.017081	2.674269	3.698878	1.025304	0.240211	0.152337
Phvul.008G076600.v2.1	11.228735	7.235349	7.711053	3.11063	2.291646	2.598035
Phvul.008G117900.v2.1	2.2628	0	0	6.447248	7.710976	5.255631
Phvul.008G237000.v2.1	4.030188	4.609928	3.674649	14.721572	15.94859	10.192738
Phvul.008G237500.v2.1	0.374537	0.799215	0.161822	9.844218	12.050283	2.911326
Phvul.008G249500.v2.1	10.983349	22.487222	7.568484	46.098647	32.748378	36.320903
Phvul.008G253300.v2.1	19.240206	23.834591	10.963815	55.192055	35.65041	41.205677
Phvul.008G260000.v2.1	0	0.110868	0.033811	3.987194	2.092191	2.222306
Phvul.008G266800.v2.1	12.007686	11.187349	9.96228	30.723243	24.512004	27.128471
Phvul.008G281300.v2.1	181.261993	194.613899	210.739296	64.327827	78.951166	68.233223
Phvul.009G012100.v2.1	0.669039	0.214393	0.245705	6.358348	9.649115	8.825544
Phvul.009G019400.v2.1	15.22286	10.294168	9.555643	44.423935	36.573578	35.703434
Phvul.009G023200.v2.1	5.123713	1.855032	3.630937	0.175628	0.06752	0
Phvul.009G040500.v2.1	98.636467	54.740738	79.393227	14.297734	25.871035	22.458767
Phvul.009G075100.v2.1	0.791428	3.645506	0.060173	25.691315	21.734514	12.460857
Phvul.009G099000.v2.1	37.527532	32.832276	19.670471	74.453431	113.165566	83.733957
Phvul.009G135300.v2.1	5.733692	2.709886	6.904006	0.600001	0.367217	0.299909
Phvul.009G147100.v2.1	39.425656	34.160221	48.695341	18.395528	14.809146	16.499277
Phvul.009G156300.v2.1	0.682019	1.555489	0.555469	23.341539	32.854404	7.90728
Phvul.009G197000.v2.1	19.297203	26.122124	32.042156	3.658664	5.967798	4.58987
Phvul.009G203400.v2.1	5.218166	5.535185	5.144128	1.147314	0.112398	0.372501
Phvul.009G207500.v2.1	4.35064	5.488557	4.937862	15.575561	17.84059	9.635773
Phvul.009G220800.v2.1	10.006888	72.589966	9.339746	252.744949	326.979034	346.36795
Phvul.009G226700.v2.1	66.321537	88.698572	53.545264	137.958647	150.736687	114.069204
Phvul.009G244100.v2.1	16.473705	12.973784	13.237737	4.267522	4.135342	6.853251
Phvul.010G005100.v2.1	26.20323	20.765831	26.487453	12.861307	6.726692	12.728217
Phvul.010G005200.v2.1	9.602192	15.747416	6.123235	32.739552	35.08186	39.423328
Phvul.010G026900.v2.1	0.821846	0.878422	0.605635	0.186687	0.01255	0.025608
Phvul.010G077478.v2.1	15.838202	23.831207	23.41146	3.692508	4.190236	3.488823
Phvul.010G078258.v2.1	65.453602	32.29215	31.072948	148.329958	59.174579	114.455514
Phvul.010G078900.v2.1	1.338776	3.09781	1.559459	17.399881	11.162534	17.905405
Phvul.010G094000.v2.1	25.961693	26.909039	18.294832	41.319286	56.706974	39.66222
Phvul.010G126100.v2.1	0.540336	0.942897	1.217489	0.216837	0.119849	0.050258
Phvul.010G131650.v2.1	0.085993	0.048152	0.014314	0.365322	0.591959	0.431907
Phvul.010G132100.v2.1	0.044597	0	0	1.347904	2.278361	4.535409
Phvul.010G132433.v2.1	0	0	0	1.039185	1.756552	2.371394
Phvul.010G140400.v2.1	4.906835	5.035321	4.444664	8.919061	12.666522	12.678834
Phvul.010G144200.v2.1	0.460386	0.26502	0.090263	46.796078	111.273407	25.616205
Phvul.010G144400.v2.1	0.399652	0.101524	0.508466	0.874254	1.581475	1.596192
Phvul.011G049000.v2.1	0.308569	0.363557	0.278154	2.008224	2.189022	2.230012
Phvul.011G107900.v2.1	0.52621	0.408517	0.578479	3.269879	1.784902	3.075145
Phvul.011G115300.v2.1	15.772768	17.494053	19.641304	2.95329	9.54658	4.403455
Phvul.011G127400.v2.1	3.397511	2.299693	2.776388	8.797937	8.363459	12.090626
Phvul.011G153600.v2.1	14.448275	12.886755	24.043312	57.657444	64.679649	32.835827
Phvul.011G190200.v2.1	5.043137	4.395487	4.771362	0.085578	0.000884	0.875824
Phvul.011G191466.v2.1	2.189397	1.38609	1.786773	0.048972	0.059008	0.102323
Phvul.L001690.v2.1	1.141792	1.403568	1.523434	28.08042	34.512726	44.848579
Phvul.L001754.v2.1	25.569845	25.372082	35.747341	60.324467	70.905746	83.112808
Phvul.L004037.v2.1	5.101997	2.750852	3.333514	18.178549	15.895165	8.785278
Phaseolus_vulgaris_newGene_110	9.571759	8.335426	6.678241	0.84787	1.056396	1.652807
Phaseolus_vulgaris_newGene_607	0	0	0	1.78461	0.640152	1.450896
Phaseolus_vulgaris_newGene_622	0.121339	0.206792	0.046651	0.978987	0.622697	0.581722
Phaseolus_vulgaris_newGene_666	0.246273	0	0	3.109061	1.008768	2.636381
Phaseolus_vulgaris_newGene_705	0.315933	1.02907	0	4.640669	5.649127	5.228657
Phaseolus_vulgaris_newGene_752	0.06282	0	0	2.684899	3.021502	0.88111
Phaseolus_vulgaris_newGene_831	4.962714	6.277548	4.337975	12.902172	29.29375	22.215054
Phaseolus_vulgaris_newGene_1218	2.71397	1.897088	3.318635	0	0.722581	0.070021
Phaseolus_vulgaris_newGene_1402	0.310092	0	0	1.240703	1.047599	0.792255
Phaseolus_vulgaris_newGene_1421	0	0	0	3.979485	1.49582	4.144879
Phaseolus_vulgaris_newGene_1543	0.611408	0.582858	0.579278	0	0	0.269847
Phaseolus_vulgaris_newGene_1887	0	0	0	10.203964	8.838295	8.05916
Phaseolus_vulgaris_newGene_2039	1.436988	1.360837	1.823578	0	0	0
Phaseolus_vulgaris_newGene_2106	14.670111	10.882028	14.997302	0	0	0
Phaseolus_vulgaris_newGene_2312	0.28024	0.630163	0	1.952069	2.310548	1.961359
Phaseolus_vulgaris_newGene_2572	3.524899	11.184807	4.799046	241.048072	414.977925	497.015049
Phaseolus_vulgaris_newGene_2677	0	0	0	1.596569	3.420779	1.099473
Phaseolus_vulgaris_newGene_2795	0	0	0	9.59999	14.472584	8.386145
Phaseolus_vulgaris_newGene_3138	4.549306	5.810845	5.185466	0.682606	0.402343	0.610446
Phaseolus_vulgaris_newGene_3269	0.984086	0.867017	1.188365	0.098387	0.416466	0.084144
