# Supplementary material for: Identification and Characterization of a Mutant pv-pur Gene Responsible for the Purple Phenotype of Snap Bean (Phaseolus vulgaris L.)
Source: Int J Mol Sci. 2022 Jan 23;23(3):1265. doi: 10.3390/ijms23031265 (PMC8835993; doi:10.3390/ijms23031265)
Supplement: Supplementary file 1 [file ijms-23-01265-s001.zip › Additional file/Additional file S2.xls]

## Sheet: Additional file 2
#Kegg_pathway	ko_id	Cluter_frequency	Genome_frequency	P-value	Corrected_P-value
Glycerolipid metabolism	ko00561	5 out of 44 11.3636363636364%	78 out of 5098 1.5300117693213%	0.000501873	0.0250937
Valine, leucine and isoleucine degradation	ko00280	3 out of 44 6.81818181818182%	50 out of 5098 0.980776775205963%	0.00886461	0.44323
Alanine, aspartate and glutamate metabolism	ko00250	3 out of 44 6.81818181818182%	52 out of 5098 1.0200078462142%	0.00987653	0.493827
Cysteine and methionine metabolism	ko00270	4 out of 44 9.09090909090909%	109 out of 5098 2.138093369949%	0.0139191	0.695957
Phenylpropanoid biosynthesis	ko00940	6 out of 44 13.6363636363636%	235 out of 5098 4.60965084346803%	0.0146068	0.730341
Flavonoid biosynthesis	ko00941	3 out of 44 6.81818181818182%	64 out of 5098 1.25539427226363%	0.0173337	0.866684
Protein processing in endoplasmic reticulum	ko04141	5 out of 44 11.3636363636364%	209 out of 5098 4.09964692036093%	0.0327098	1
Flavone and flavonol biosynthesis	ko00944	1 out of 44 2.27272727272727%	4 out of 5098 0.0784621420164771%	0.0340889	1
Lysine degradation	ko00310	2 out of 44 4.54545454545455%	34 out of 5098 0.666928207140055%	0.0342974	1
Arginine biosynthesis	ko00220	2 out of 44 4.54545454545455%	35 out of 5098 0.686543742644174%	0.0361797	1
Nitrogen metabolism	ko00910	2 out of 44 4.54545454545455%	36 out of 5098 0.706159278148293%	0.0381014	1
Sulfur metabolism	ko00920	2 out of 44 4.54545454545455%	36 out of 5098 0.706159278148293%	0.0381014	1
Isoflavonoid biosynthesis	ko00943	1 out of 44 2.27272727272727%	7 out of 5098 0.137308748528835%	0.0589076	1
Glycerophospholipid metabolism	ko00564	3 out of 44 6.81818181818182%	119 out of 5098 2.33424872499019%	0.082346	1
Sulfur relay system	ko04122	1 out of 44 2.27272727272727%	10 out of 5098 0.196155355041193%	0.0831028	1
Lysine biosynthesis	ko00300	1 out of 44 2.27272727272727%	14 out of 5098 0.27461749705767%	0.114419	1
Thiamine metabolism	ko00730	1 out of 44 2.27272727272727%	14 out of 5098 0.27461749705767%	0.114419	1
Glycine, serine and threonine metabolism	ko00260	2 out of 44 4.54545454545455%	80 out of 5098 1.56924284032954%	0.151143	1
Other glycan degradation	ko00511	1 out of 44 2.27272727272727%	19 out of 5098 0.372695174578266%	0.152098	1
Biosynthesis of amino acids	ko01230	4 out of 44 9.09090909090909%	253 out of 5098 4.96273048254217%	0.172529	1
Histidine metabolism	ko00340	1 out of 44 2.27272727272727%	23 out of 5098 0.451157316594743%	0.181109	1
Valine, leucine and isoleucine biosynthesis	ko00290	1 out of 44 2.27272727272727%	25 out of 5098 0.490388387602982%	0.195248	1
Starch and sucrose metabolism	ko00500	4 out of 44 9.09090909090909%	270 out of 5098 5.2961945861122%	0.202343	1
Endocytosis	ko04144	3 out of 44 6.81818181818182%	185 out of 5098 3.62887406826206%	0.21331	1
Pantothenate and CoA biosynthesis	ko00770	1 out of 44 2.27272727272727%	30 out of 5098 0.588466065123578%	0.229561	1
Photosynthesis - antenna proteins	ko00196	1 out of 44 2.27272727272727%	31 out of 5098 0.608081600627697%	0.23625	1
Stilbenoid, diarylheptanoid and gingerol biosynthesis	ko00945	1 out of 44 2.27272727272727%	32 out of 5098 0.627697136131816%	0.242882	1
Ether lipid metabolism	ko00565	1 out of 44 2.27272727272727%	34 out of 5098 0.666928207140055%	0.255978	1
Steroid biosynthesis	ko00100	1 out of 44 2.27272727272727%	38 out of 5098 0.745390349156532%	0.281509	1
Tryptophan metabolism	ko00380	1 out of 44 2.27272727272727%	38 out of 5098 0.745390349156532%	0.281509	1
Ascorbate and aldarate metabolism	ko00053	1 out of 44 2.27272727272727%	47 out of 5098 0.921930168693605%	0.335863	1
Protein export	ko03060	1 out of 44 2.27272727272727%	50 out of 5098 0.980776775205963%	0.353072	1
Fatty acid degradation	ko00071	1 out of 44 2.27272727272727%	57 out of 5098 1.1180855237348%	0.391549	1
Terpenoid backbone biosynthesis	ko00900	1 out of 44 2.27272727272727%	57 out of 5098 1.1180855237348%	0.391549	1
2-Oxocarboxylic acid metabolism	ko01210	1 out of 44 2.27272727272727%	59 out of 5098 1.15731659474304%	0.402125	1
Galactose metabolism	ko00052	1 out of 44 2.27272727272727%	60 out of 5098 1.17693213024716%	0.407346	1
beta-Alanine metabolism	ko00410	1 out of 44 2.27272727272727%	60 out of 5098 1.17693213024716%	0.407346	1
Arginine and proline metabolism	ko00330	1 out of 44 2.27272727272727%	62 out of 5098 1.21616320125539%	0.417654	1
Plant-pathogen interaction	ko04626	2 out of 44 4.54545454545455%	171 out of 5098 3.35425657120439%	0.43746	1
alpha-Linolenic acid metabolism	ko00592	1 out of 44 2.27272727272727%	69 out of 5098 1.35347194978423%	0.45237	1
Cyanoamino acid metabolism	ko00460	1 out of 44 2.27272727272727%	71 out of 5098 1.39270302079247%	0.461912	1
Glyoxylate and dicarboxylate metabolism	ko00630	1 out of 44 2.27272727272727%	75 out of 5098 1.47116516280894%	0.48051	1
Glutathione metabolism	ko00480	1 out of 44 2.27272727272727%	94 out of 5098 1.84386033738721%	0.560614	1
Pyruvate metabolism	ko00620	1 out of 44 2.27272727272727%	102 out of 5098 2.00078462142016%	0.590608	1
Ubiquitin mediated proteolysis	ko04120	1 out of 44 2.27272727272727%	121 out of 5098 2.37347979599843%	0.65405	1
Glycolysis / Gluconeogenesis	ko00010	1 out of 44 2.27272727272727%	135 out of 5098 2.6480972930561%	0.694543	1
Carbon metabolism	ko01200	2 out of 44 4.54545454545455%	275 out of 5098 5.3942722636328%	0.695428	1
Pyrimidine metabolism	ko00240	1 out of 44 2.27272727272727%	138 out of 5098 2.70694389956846%	0.702597	1
RNA transport	ko03013	1 out of 44 2.27272727272727%	165 out of 5098 3.23656335817968%	0.76634	1
Spliceosome	ko03040	1 out of 44 2.27272727272727%	186 out of 5098 3.64848960376618%	0.806489	1
