# Supplementary material for: Identification and Characterization of a Mutant pv-pur Gene Responsible for the Purple Phenotype of Snap Bean (Phaseolus vulgaris L.)
Source: Int J Mol Sci. 2022 Jan 23;23(3):1265. doi: 10.3390/ijms23031265 (PMC8835993; doi:10.3390/ijms23031265)
Supplement: Supplementary file 1 [file ijms-23-01265-s001.zip › Additional file/Additional file S3.xls]

## Sheet: Additional file 3
#Kegg_pathway	ko_id	Cluter_frequency	Genome_frequency	P-value	Corrected_P-value
Glycerolipid metabolism	ko00561	4 out of 27 14.8148148148148%	78 out of 5098 1.5300117693213%	0.000681273	0.0279322
Valine, leucine and isoleucine degradation	ko00280	3 out of 27 11.1111111111111%	50 out of 5098 0.980776775205963%	0.00220034	0.0902139
Alanine, aspartate and glutamate metabolism	ko00250	3 out of 27 11.1111111111111%	52 out of 5098 1.0200078462142%	0.00246357	0.101006
Arginine biosynthesis	ko00220	2 out of 27 7.40740740740741%	35 out of 5098 0.686543742644174%	0.0144342	0.591802
Nitrogen metabolism	ko00910	2 out of 27 7.40740740740741%	36 out of 5098 0.706159278148293%	0.0152337	0.624583
Cysteine and methionine metabolism	ko00270	3 out of 27 11.1111111111111%	109 out of 5098 2.138093369949%	0.0191545	0.785334
Flavone and flavonol biosynthesis	ko00944	1 out of 27 3.7037037037037%	4 out of 5098 0.0784621420164771%	0.0210232	0.861952
Protein processing in endoplasmic reticulum	ko04141	4 out of 27 14.8148148148148%	209 out of 5098 4.09964692036093%	0.0229676	0.941673
Phenylpropanoid biosynthesis	ko00940	4 out of 27 14.8148148148148%	235 out of 5098 4.60965084346803%	0.0335298	1
Flavonoid biosynthesis	ko00941	2 out of 27 7.40740740740741%	64 out of 5098 1.25539427226363%	0.0445289	1
Glycine, serine and threonine metabolism	ko00260	2 out of 27 7.40740740740741%	80 out of 5098 1.56924284032954%	0.0663011	1
Lysine biosynthesis	ko00300	1 out of 27 3.7037037037037%	14 out of 5098 0.27461749705767%	0.0717359	1
Histidine metabolism	ko00340	1 out of 27 3.7037037037037%	23 out of 5098 0.451157316594743%	0.115207	1
Valine, leucine and isoleucine biosynthesis	ko00290	1 out of 27 3.7037037037037%	25 out of 5098 0.490388387602982%	0.124597	1
Glycerophospholipid metabolism	ko00564	2 out of 27 7.40740740740741%	119 out of 5098 2.33424872499019%	0.130107	1
Pantothenate and CoA biosynthesis	ko00770	1 out of 27 3.7037037037037%	30 out of 5098 0.588466065123578%	0.147655	1
Biosynthesis of amino acids	ko01230	3 out of 27 11.1111111111111%	253 out of 5098 4.96273048254217%	0.147668	1
Stilbenoid, diarylheptanoid and gingerol biosynthesis	ko00945	1 out of 27 3.7037037037037%	32 out of 5098 0.627697136131816%	0.156714	1
Lysine degradation	ko00310	1 out of 27 3.7037037037037%	34 out of 5098 0.666928207140055%	0.165679	1
Starch and sucrose metabolism	ko00500	3 out of 27 11.1111111111111%	270 out of 5098 5.2961945861122%	0.169455	1
Steroid biosynthesis	ko00100	1 out of 27 3.7037037037037%	38 out of 5098 0.745390349156532%	0.183336	1
Tryptophan metabolism	ko00380	1 out of 27 3.7037037037037%	38 out of 5098 0.745390349156532%	0.183336	1
Ascorbate and aldarate metabolism	ko00053	1 out of 27 3.7037037037037%	47 out of 5098 0.921930168693605%	0.221759	1
Protein export	ko03060	1 out of 27 3.7037037037037%	50 out of 5098 0.980776775205963%	0.234175	1
Fatty acid degradation	ko00071	1 out of 27 3.7037037037037%	57 out of 5098 1.1180855237348%	0.262408	1
2-Oxocarboxylic acid metabolism	ko01210	1 out of 27 3.7037037037037%	59 out of 5098 1.15731659474304%	0.270289	1
beta-Alanine metabolism	ko00410	1 out of 27 3.7037037037037%	60 out of 5098 1.17693213024716%	0.274199	1
Galactose metabolism	ko00052	1 out of 27 3.7037037037037%	60 out of 5098 1.17693213024716%	0.274199	1
Arginine and proline metabolism	ko00330	1 out of 27 3.7037037037037%	62 out of 5098 1.21616320125539%	0.281958	1
alpha-Linolenic acid metabolism	ko00592	1 out of 27 3.7037037037037%	69 out of 5098 1.35347194978423%	0.308492	1
Cyanoamino acid metabolism	ko00460	1 out of 27 3.7037037037037%	71 out of 5098 1.39270302079247%	0.315898	1
Glyoxylate and dicarboxylate metabolism	ko00630	1 out of 27 3.7037037037037%	75 out of 5098 1.47116516280894%	0.330482	1
Glutathione metabolism	ko00480	1 out of 27 3.7037037037037%	94 out of 5098 1.84386033738721%	0.395762	1
Pyruvate metabolism	ko00620	1 out of 27 3.7037037037037%	102 out of 5098 2.00078462142016%	0.421375	1
Ubiquitin mediated proteolysis	ko04120	1 out of 27 3.7037037037037%	121 out of 5098 2.37347979599843%	0.478083	1
Glycolysis / Gluconeogenesis	ko00010	1 out of 27 3.7037037037037%	135 out of 5098 2.6480972930561%	0.516403	1
Pyrimidine metabolism	ko00240	1 out of 27 3.7037037037037%	138 out of 5098 2.70694389956846%	0.524254	1
RNA transport	ko03013	1 out of 27 3.7037037037037%	165 out of 5098 3.23656335817968%	0.589606	1
Endocytosis	ko04144	1 out of 27 3.7037037037037%	185 out of 5098 3.62887406826206%	0.632348	1
Spliceosome	ko03040	1 out of 27 3.7037037037037%	186 out of 5098 3.64848960376618%	0.634368	1
Carbon metabolism	ko01200	1 out of 27 3.7037037037037%	275 out of 5098 5.3942722636328%	0.777126	1
