# Supplementary material for: Identification and Characterization of a Mutant pv-pur Gene Responsible for the Purple Phenotype of Snap Bean (Phaseolus vulgaris L.)
Source: Int J Mol Sci. 2022 Jan 23;23(3):1265. doi: 10.3390/ijms23031265 (PMC8835993; doi:10.3390/ijms23031265)
Supplement: Supplementary file 1 [file ijms-23-01265-s001.zip › Additional file/Additional file S4.xls]

## Sheet: Additional file 4
#Kegg_pathway	ko_id	Cluter_frequency	Genome_frequency	P-value	Corrected_P-value
Sulfur metabolism	ko00920	2 out of 17 11.7647058823529%	36 out of 5098 0.706159278148293%	0.00616935	0.123387
Isoflavonoid biosynthesis	ko00943	1 out of 17 5.88235294117647%	7 out of 5098 0.137308748528835%	0.0231237	0.462475
Sulfur relay system	ko04122	1 out of 17 5.88235294117647%	10 out of 5098 0.196155355041193%	0.032879	0.657581
Thiamine metabolism	ko00730	1 out of 17 5.88235294117647%	14 out of 5098 0.27461749705767%	0.0457435	0.914871
Other glycan degradation	ko00511	1 out of 17 5.88235294117647%	19 out of 5098 0.372695174578266%	0.0615977	1
Photosynthesis - antenna proteins	ko00196	1 out of 17 5.88235294117647%	31 out of 5098 0.608081600627697%	0.0986422	1
Ether lipid metabolism	ko00565	1 out of 17 5.88235294117647%	34 out of 5098 0.666928207140055%	0.107686	1
Lysine degradation	ko00310	1 out of 17 5.88235294117647%	34 out of 5098 0.666928207140055%	0.107686	1
Plant-pathogen interaction	ko04626	2 out of 17 11.7647058823529%	171 out of 5098 3.35425657120439%	0.10951	1
Endocytosis	ko04144	2 out of 17 11.7647058823529%	185 out of 5098 3.62887406826206%	0.124826	1
Terpenoid backbone biosynthesis	ko00900	1 out of 17 5.88235294117647%	57 out of 5098 1.1180855237348%	0.174237	1
Phenylpropanoid biosynthesis	ko00940	2 out of 17 11.7647058823529%	235 out of 5098 4.60965084346803%	0.183245	1
Flavonoid biosynthesis	ko00941	1 out of 17 5.88235294117647%	64 out of 5098 1.25539427226363%	0.193546	1
Glycerolipid metabolism	ko00561	1 out of 17 5.88235294117647%	78 out of 5098 1.5300117693213%	0.230895	1
Cysteine and methionine metabolism	ko00270	1 out of 17 5.88235294117647%	109 out of 5098 2.138093369949%	0.307884	1
Glycerophospholipid metabolism	ko00564	1 out of 17 5.88235294117647%	119 out of 5098 2.33424872499019%	0.33113	1
Protein processing in endoplasmic reticulum	ko04141	1 out of 17 5.88235294117647%	209 out of 5098 4.09964692036093%	0.509717	1
Biosynthesis of amino acids	ko01230	1 out of 17 5.88235294117647%	253 out of 5098 4.96273048254217%	0.57967	1
Starch and sucrose metabolism	ko00500	1 out of 17 5.88235294117647%	270 out of 5098 5.2961945861122%	0.60409	1
Carbon metabolism	ko01200	1 out of 17 5.88235294117647%	275 out of 5098 5.3942722636328%	0.611014	1
